# Supplementary material for: Dissecting the recruitment and self-organization of αSMA-positive fibroblasts in the foreign body response
Source: Sci Adv. 2022 Dec 21;8(51):eadd0014. doi: 10.1126/sciadv.add0014 (PMC9770965; doi:10.1126/sciadv.add0014)
Supplement: Supplementary file 2 — Movies S1 to S3 [file sciadv.add0014_movies_s1_to_s3.zip]

Archive with 3 entries (3 files):
- sciadv.add0014_movie_s1.avi
- sciadv.add0014_movie_s2.avi
- sciadv.add0014_movie_s3.avi
